# Supplementary material for: Effects of 4-Hexylresorcinol on Craniofacial Growth in Rats
Source: Int J Mol Sci. 2021 Aug 19;22(16):8935. doi: 10.3390/ijms22168935 (PMC8396282; doi:10.3390/ijms22168935)
Supplement: Supplementary file 1 [file ijms-22-08935-s001.zip]

Archive with 1 entries (1 files):
- ijms-1352666-supplementary.pdf
